# Supplementary material for: Essential Oils as a Source of Anticancer Molecules: Critical Assessment of Current Evidence and Methodological Limitations—A Systematic Review
Source: Int J Mol Sci. 2026 May 14;27(10):4379. doi: 10.3390/ijms27104379 (PMC13207076; doi:10.3390/ijms27104379)
Supplement: Supplementary file 1 [file ijms-27-04379-s001.zip]

Archive with 1 entries (1 files):
- ijms-4237309-supplementary.pdf
